# Supplementary material for: Lymph node volume predicts survival in esophageal squamous cell carcinoma treated with neoadjuvant chemoradiotherapy and surgery
Source: PLoS One. 2024 Mar 28;19(3):e0300173. doi: 10.1371/journal.pone.0300173 (PMC10977715; doi:10.1371/journal.pone.0300173)
Supplement: S1 Dataset — (XLSX) [file pone.0300173.s002.xlsx]

## Sheet: 20231217_3
No	Age	Gender	ECOG_PS	cStage	cT	cN	Location	Length	P_Volume	N_Volume	Smoking	Drinking	RT_Dose	PET	Chemotherapy	pCR	TRG	Margin	ypT	ypN	ypStage	DFS_Status	DFS	OS_Status	OS	LRR_Status	LRR_Interval	First_Failure
1	1	1	1	3	4	2	5	2	2	1	1	1	1	0	1	0	N	1	4	1	3	1	5.94661	1	13.306	0	5.94661	D
2	1	1	1	3	3	2	3	2	2	1	1	1	1	0	1	0	N	1	3	1	3	1	1.31417	1	1.31417	0	1.31417	0
3	2	2	1	3	3	2	1	2	1	1	1	1	1	0	1	1	1	1	0	0	0	1	15.5072	1	22.8665	1	15.5072	R
4	2	1	1	3	3	1	2	1	1	1	1	1	1	0	1	1	1	1	0	0	0	1	85.6509	1	86.7351	1	85.6509	L
5	2	1	1	3	3	1	3	2	2	1	1	1	1	0	1	0	N	1	3	1	3	1	6.43943	1	23.1622	0	6.43943	D
6	1	1	2	2	2	1	2	1	1	1	1	1	1	1	1	0	N	2	2	1	2	1	39.5236	1	47.6715	1	39.5236	RD
7	1	1	1	3	3	2	3	2	1	2	1	1	1	0	1	1	1	1	0	0	0	1	51.8111	1	51.8111	0	51.8111	0
8	2	1	1	3	3	2	3	1	1	1	1	1	1	0	1	0	N	1	1	0	1	1	2.00411	1	2.00411	0	2.00411	0
9	1	1	1	3	3	1	2	2	1	1	1	1	1	0	2	0	N	2	3	0	2	1	8.93634	1	11.8932	1	8.93634	R
10	2	1	2	3	3	1	2	2	2	1	1	1	1	0	2	0	N	2	3	0	2	0	139.63	0	139.63	0	139.63	0
11	1	1	1	3	3	1	3	1	2	1	1	1	1	1	2	0	N	2	3	3	3	1	4.27105	1	4.36961	1	4.27105	LR
12	2	1	1	3	3	1	2	2	2	1	1	1	1	0	2	0	N	1	1	0	1	0	141.175	0	141.175	0	141.175	0
13	1	1	2	3	3	2	5	2	2	1	1	1	1	1	1	1	1	1	0	0	0	1	62.5544	1	93.8973	1	62.5544	RD
14	1	1	1	3	3	2	2	2	1	1	1	1	1	0	1	0	N	1	2	2	3	1	7.22793	1	11.4333	1	7.22793	RD
15	1	1	1	3	3	2	5	2	2	2	1	1	1	1	1	0	N	2	3	0	2	1	73.0021	1	73.0021	0	73.0021	0
16	1	1	1	2	3	0	2	1	1	1	1	1	1	0	1	0	3	1	2	0	2	1	1.9384	1	1.9384	0	1.9384	0
17	2	2	2	3	3	1	3	2	2	2	0	0	1	1	1	1	1	1	0	0	0	0	124.353	0	124.353	0	124.353	0
18	1	1	1	3	3	3	3	2	2	2	1	1	1	0	1	0	3	1	4	0	3	1	5.4538	1	5.4538	0	5.4538	0
19	1	1	1	3	3	3	1	2	2	2	1	1	2	0	1	0	2	1	2	1	2	1	6.17659	1	6.17659	0	6.17659	0
20	1	1	1	2	1	1	1	1	1	1	1	1	1	1	1	0	2	3	1	1	2	1	17.577	1	17.577	0	17.577	0
21	1	1	1	2	1	1	5	2	2	1	1	1	1	1	2	0	2	2	1	1	2	1	13.5359	1	16.0329	1	13.5359	L
22	1	1	1	3	3	3	3	2	2	2	1	1	1	1	1	0	3	1	3	0	2	1	0.62423	1	0.62423	0	0.62423	0
23	1	1	1	3	3	2	3	2	2	2	1	1	1	0	1	0	2	1	3	0	2	0	117.717	0	117.717	0	117.717	0
24	1	2	0	3	3	2	3	1	1	1	0	0	1	0	1	0	2	1	1	0	1	0	86.1766	0	86.1766	0	86.1766	0
25	1	1	1	3	3	3	2	2	1	2	1	1	1	0	1	0	2	1	2	2	3	1	3.35113	1	29.963	1	3.35113	R
26	2	1	1	3	2	2	1	1	1	1	1	1	1	0	1	0	2	1	1	0	1	0	104.411	0	104.411	0	104.411	0
27	1	1	2	3	3	2	3	1	2	1	1	1	1	0	1	0	3	1	2	0	2	1	30.653	1	39.1622	1	30.653	RD
28	1	1	2	3	3	2	4	1	2	2	1	1	1	0	1	0	3	1	2	1	2	1	20.3696	1	25.5277	1	20.3696	LR
29	2	1	1	3	3	2	2	1	2	2	1	1	1	1	1	0	3	2	3	0	2	1	5.4538	1	6.76797	1	5.4538	R
30	2	1	1	3	3	2	2	1	1	2	1	1	1	0	1	1	1	1	0	0	0	1	30.5873	1	30.5873	0	30.5873	0
31	2	1	1	3	4	3	1	2	2	2	1	1	1	0	1	0	4	1	3	3	3	1	2.03696	1	6.83368	1	2.03696	RD
32	2	1	1	3	3	3	2	1	2	2	1	1	1	1	1	1	1	1	0	0	0	1	33.7741	0	95.4415	1	33.7741	R
33	1	1	1	3	3	3	3	2	2	1	1	1	1	0	1	1	1	1	0	0	0	1	14.653	0	94.193	1	14.653	L
34	1	1	1	3	3	2	2	2	2	2	1	1	1	0	1	0	3	1	3	1	3	1	6.73511	1	10.4805	1	6.73511	RD
35	2	1	2	3	3	3	2	2	2	2	0	1	1	1	1	1	1	1	0	0	0	1	6.89938	1	11.8932	0	6.89938	D
36	2	1	0	2	3	0	2	1	1	2	1	1	1	0	1	0	3	1	3	1	3	1	19.0883	1	27.3347	1	19.0883	R
37	2	1	0	3	3	3	1	2	2	2	0	0	1	0	1	1	1	1	0	0	0	1	2.39836	1	6.40657	1	2.39836	RD
38	1	1	1	2	1	1	1	1	1	2	1	1	1	0	1	1	1	1	Tis	0	0	0	82.924	0	82.924	0	82.924	0
39	1	1	1	3	3	2	1	1	2	2	1	1	1	0	1	0	4	1	3	1	3	1	4.53388	1	11.7947	1	4.53388	LR
40	1	1	1	3	2	3	1	2	1	2	1	1	1	0	1	0	3	2	3	1	3	1	1.44559	1	14.883	1	1.44559	R
41	2	1	1	3	3	3	2	2	2	2	1	1	1	0	1	0	4	1	3	1	3	1	2.7269	1	11.8604	1	2.7269	RD
42	2	1	2	3	2	2	3	1	1	1	1	1	1	0	1	0	3	1	2	0	2	1	41.8234	1	46.883	0	41.8234	D
43	1	1	0	3	3	3	2	1	2	2	1	1	1	0	1	1	1	1	0	0	0	0	71.885	0	71.885	0	71.885	0
44	2	1	2	3	3	3	2	2	2	2	1	1	1	1	1	0	2	1	3	0	2	1	7.45791	1	10.5462	0	7.45791	D
45	2	1	2	3	3	2	2	1	2	1	1	1	1	0	1	0	3	1	3	2	3	1	5.97947	1	8.77207	1	5.97947	LRD
46	1	1	1	2	2	1	3	1	1	1	1	1	1	0	1	1	1	1	0	0	0	1	41.6263	0	67.614	1	41.6263	R
47	2	1	1	3	3	3	2	2	1	1	1	1	1	0	1	0	2	1	1	1	2	1	5.38809	1	9.36345	1	5.38809	R
48	2	1	1	3	3	3	1	1	1	1	1	1	1	0	1	1	1	1	Tis	0	0	0	66.1684	0	66.1684	0	66.1684	0
49	1	1	0	3	3	3	3	2	1	2	1	1	1	1	1	1	1	1	0	0	0	0	65.7084	0	65.7084	0	65.7084	0
50	1	1	0	3	3	2	3	1	1	2	1	1	2	0	1	0	4	2	3	1	3	1	2.95688	1	13.9302	1	2.95688	R
51	2	1	0	3	3	1	2	1	1	1	1	1	1	0	1	1	1	1	0	0	0	0	63.4415	0	63.4415	0	63.4415	0
52	1	1	1	3	3	3	3	1	2	2	1	1	1	1	1	0	3	1	2	1	2	1	16.5585	1	26.0205	1	16.5585	RD
53	2	1	1	3	3	3	3	2	1	2	0	0	1	0	1	1	1	1	0	0	0	1	0.854209	1	0.854209	0	0.854209	0
54	1	1	2	2	2	1	1	1	1	1	1	1	1	1	1	0	4	1	2	1	2	1	3.12115	1	5.25667	0	3.12115	D
55	2	1	0	3	3	1	1	1	1	1	1	1	1	1	1	1	1	1	0	0	0	1	3.94251	1	20.1725	1	3.94251	R
56	2	1	1	3	3	2	1	1	1	1	1	1	1	1	1	1	1	1	0	0	0	0	56.4764	0	56.4764	0	56.4764	0
57	1	1	1	3	3	3	2	1	2	2	1	1	1	0	1	0	4	1	3	2	3	1	12.2546	1	15.0801	1	12.2546	LR
58	1	1	1	3	3	3	2	2	2	2	1	1	1	0	1	0	4	1	3	1	3	1	5.28953	1	11.0719	0	5.28953	D
59	2	1	1	3	3	3	2	1	2	2	1	1	1	1	1	0	4	1	2	0	2	1	12.9774	1	20.6324	0	12.9774	D
60	1	1	1	3	3	1	3	1	2	2	1	1	1	0	1	0	4	1	3	3	3	1	4.76386	1	18.7926	1	4.76386	RD
61	1	2	0	3	3	3	2	2	1	2	1	1	1	0	1	0	2	1	2	1	2	1	5.55236	1	14.883	1	5.55236	RD
62	2	1	0	3	3	2	1	1	2	2	1	1	1	1	1	0	4	1	2	2	3	1	2.39836	1	21.0595	0	2.39836	D
63	2	1	1	3	3	1	3	2	2	1	0	0	1	0	1	0	2	2	3	0	2	0	49.9384	0	49.9384	0	49.9384	0
64	2	2	1	3	3	1	3	2	1	1	0	1	1	0	1	1	1	1	0	0	0	0	40.7064	0	40.7064	0	40.7064	0
65	2	1	0	3	3	2	1	1	1	2	1	1	2	0	1	0	1	1	0	1	3	1	22.2094	1	35.3183	1	22.2094	R
66	2	1	1	3	2	2	2	1	1	1	1	0	1	1	1	1	1	1	0	0	0	0	49.117	0	49.117	0	49.117	0
67	2	1	0	3	3	2	2	1	1	2	1	1	2	0	1	1	1	1	0	0	0	1	4.59959	1	6.86653	0	4.59959	D
68	2	2	1	3	3	2	2	2	1	1	0	0	1	0	1	0	4	2	3	0	2	1	17.9713	1	17.9713	0	6.93224	D
69	2	1	0	3	3	2	1	2	2	2	1	1	2	0	1	0	3	1	1	1	2	1	3.28542	1	7.68789	1	3.28542	LR
70	1	1	0	2	2	1	3	1	1	2	1	1	1	0	1	0	2	1	3	0	2	0	43.8604	0	43.8604	0	43.8604	0
71	1	1	1	3	2	2	2	1	1	1	1	1	2	0	1	1	1	1	0	0	0	1	9.19918	1	9.19918	0	9.19918	0
72	2	1	0	3	3	2	3	1	1	2	1	1	1	1	1	0	N	1	2	1	2	1	19.6797	0	43.1047	1	19.6797	RD
73	2	1	2	3	3	2	5	1	1	1	0	0	2	1	1	1	1	1	0	0	0	1	1.11704	1	1.11704	0	1.11704	0
74	1	1	1	2	2	1	3	2	1	1	1	1	1	1	1	1	1	1	0	0	0	0	40.8706	0	40.8706	0	40.8706	0
75	2	1	1	2	3	0	5	2	1	2	1	1	1	1	1	0	2	1	3	0	2	1	4.13963	1	4.63244	1	4.13963	RD
76	2	1	1	3	2	3	5	2	1	2	1	1	1	1	1	0	2	1	1	0	1	0	23.7864	0	23.7864	0	23.7864	0
77	1	1	2	2	2	0	5	2	1	1	0	0	2	0	1	1	1	1	0	0	0	0	23.4908	0	23.4908	0	23.4908	0
78	1	1	1	3	3	3	2	2	2	2	1	1	1	1	1	0	4	2	3	0	2	1	5.19097	1	9.46201	1	5.19097	R
79	2	1	0	3	2	2	2	1	1	2	1	1	1	1	1	0	2	1	1	0	1	1	18.7269	0	38.308	0	18.7269	D
80	2	1	1	3	3	1	4	1	2	1	1	1	1	0	1	0	4	2	3	1	3	1	8.80493	0	22.0452	0	8.80493	D
81	2	1	1	3	3	3	2	1	1	2	1	1	1	1	1	0	4	2	3	1	3	1	3.67967	1	3.90965	1	3.67967	RD
82	2	1	2	3	3	2	3	2	2	1	0	0	1	0	1	0	4	3	3	1	3	1	13.8973	1	22.9322	1	13.8973	RD
83	1	1	2	3	3	3	2	1	1	2	1	1	1	1	1	0	1	1	3	0	2	1	3.74538	1	11.4333	1	3.74538	R
84	1	1	1	3	3	1	3	1	2	1	1	1	2	1	1	0	4	1	3	1	3	1	2.85832	1	24.2136	1	2.85832	RD
85	1	1	1	3	3	3	2	2	2	2	1	1	2	0	1	0	3	1	2	0	2	1	3.21971	1	3.21971	0	3.21971	0
86	2	1	1	3	3	1	3	1	1	1	0	0	1	1	2	1	1	1	0	0	0	0	25.7906	0	25.7906	0	25.7906	0
87	1	1	0	3	3	1	3	1	2	1	1	1	1	0	1	1	1	1	0	0	0	0	24.6078	0	24.6078	0	24.6078	0
88	1	1	0	3	3	2	2	1	2	1	1	1	1	1	1	0	4	1	3	0	2	0	23.4908	0	23.4908	0	23.4908	0
89	1	1	0	3	1	3	2	1	1	2	1	1	1	1	1	1	1	1	0	0	0	0	22.9322	0	22.9322	0	22.9322	0
90	2	1	0	3	3	2	1	1	1	1	1	1	1	1	1	0	3	1	3	0	2	0	19.4497	0	19.4497	0	19.4497	0
91	2	1	0	3	3	2	2	1	2	1	1	1	2	0	1	1	1	1	0	0	0	0	21.7495	0	21.7495	0	21.7495	0
92	2	1	1	3	3	2	2	1	2	1	1	1	1	1	1	0	5	3	3	0	2	1	4.17248	1	4.46817	1	4.17248	LRD
93	2	1	1	3	3	2	3	2	2	2	1	1	1	0	1	0	1	1	0	2	3	1	4.79671	0	18.7598	1	4.79671	RD
94	1	2	1	3	3	3	2	2	2	2	1	1	1	0	1	0	2	1	3	1	3	0	18.4312	0	18.4312	0	18.4312	0
95	2	1	0	3	3	1	3	2	2	2	1	1	1	1	1	1	1	1	0	0	0	0	16.0329	0	16.0329	0	16.0329	0
96	2	1	1	3	3	2	2	1	1	2	1	1	2	1	1	0	3	1	3	1	3	1	5.38809	1	6.89938	1	5.38809	R
97	2	1	0	3	3	2	3	1	2	1	1	1	2	0	1	1	1	1	0	0	0	1	5.94661	0	14.0287	0	5.94661	D
98	2	1	1	3	3	2	1	1	1	1	1	1	2	1	1	0	2	2	3	0	2	0	13.7002	0	13.7002	0	13.7002	0
99	1	1	1	3	3	2	5	2	2	2	1	1	2	1	2	1	1	1	0	0	0	0	11.2033	0	11.2033	0	11.2033	0
100	1	1	1	3	3	3	3	2	2	1	1	1	2	0	1	0	3	1	3	0	1	0	9.79055	0	9.79055	0	9.79055	0
101	1	1	1	3	3	2	5	1	1	1	1	1	2	1	1	0	2	1	1	0	1	0	8.08214	0	8.08214	0	8.08214	0
102	2	1	0	1	2	0	3	1	1	1	0	0	2	1	1	0	3	1	3	0	2	0	7.95072	0	7.95072	0	7.95072	0
103	1	1	0	3	3	3	5	2	2	2	1	1	2	1	1	0	3	1	3	0	2	0	7.58932	0	7.58932	0	7.58932	0
104	1	1	1	3	3	2	3	1	1	1	1	1	2	1	1	0	2	1	2	1	2	0	6.57084	0	6.57084	0	6.57084	0
105	2	1	1	3	3	3	3	1	2	2	1	1	2	0	1	0	2	1	3	1	3	0	7.0308	0	7.0308	0	7.0308	0
106	1	1	0	3	3	2	2	2	1	1	1	1	2	1	1	0	3	1	3	0	2	1	3.154	0	6.80082	0	3.154	D
107	1	1	0	3	2	2	3	1	1	1	1	1	2	1	1	0	2	1	1	1	2	0	6.43943	0	6.43943	0	6.43943	0
